# Supplementary material for: Csf1r-mApple Transgene Expression and Ligand Binding In Vivo Reveal Dynamics of CSF1R Expression within the Mononuclear Phagocyte System
Source: J Immunol. 2018 Feb 12;200(6):2209–23. doi: 10.4049/jimmunol.1701488 (PMC5834790; doi:10.4049/jimmunol.1701488)
Supplement: Data Supplement [file JI_1701488.zip]

Archive with 2 entries (2 files):
- JI_1701488_Supplemental_Figures_1.pdf
- manifest.xml
